# Supplementary material for: Uncovering changes in microbiome profiles across commercial and backyard poultry farming systems
Source: Microbiol Spectr. 2023 Aug 21;11(5):e01682-23. doi: 10.1128/spectrum.01682-23 (PMC10580917; doi:10.1128/spectrum.01682-23)
Supplement: Metadata — All the metadata and accession numbers of sequence data submitted as NCBI Bioproject PRJNA988252. [file spectrum.01682-23-s0002.txt]

Accession	Sample Name	SPUID	Organism	Tax ID	Farm_ID	Farm_Visit	Sample_Type	Farm_Type	ForwardFastqFile	ReverseFastqFile
SAMN36008215	GF1V1F	GF1V1F	metagenome	256318	CF1	V1	Fecal	Commercial	CF1V1F_S1_L001_R1_001.fastq.gz	CF1V1F_S1_L001_R2_001.fastq.gz
SAMN36008216	CF1V1L	CF1V1L	metagenome	256318	CF1	V1	Litter	Commercial	CF1V1L_S3_L001_R1_001.fastq.gz	CF1V1L_S3_L001_R2_001.fastq.gz
SAMN36008217	CF1V1S	CF1V1S	metagenome	256318	CF1	V1	Soil	Commercial	CF1V1S_S2_L001_R1_001.fastq.gz	CF1V1S_S2_L001_R2_001.fastq.gz
SAMN36008218	CF1V2F	CF1V2F	metagenome	256318	CF1	V2	Fecal	Commercial	CF1V2F_S4_L001_R1_001.fastq.gz	CF1V2F_S4_L001_R2_001.fastq.gz
SAMN36008219	CF1V2L	CF1V2L	metagenome	256318	CF1	V2	Litter	Commercial	CF1V2L_S6_L001_R1_001.fastq.gz	CF1V2L_S6_L001_R2_001.fastq.gz
SAMN36008220	CF1V2S	CF1V2S	metagenome	256318	CF1	V2	Soil	Commercial	CF1V2S_S5_L001_R1_001.fastq.gz	CF1V2S_S5_L001_R2_001.fastq.gz
SAMN36008221	CF1V3F	CF1V3F	metagenome	256318	CF1	V3	Fecal	Commercial	CF1V3F_S7_L001_R1_001.fastq.gz	CF1V3F_S7_L001_R2_001.fastq.gz
SAMN36008222	CF1V3L	CF1V3L	metagenome	256318	CF1	V3	Litter	Commercial	CF1V3L_S9_L001_R1_001.fastq.gz	CF1V3L_S9_L001_R2_001.fastq.gz
SAMN36008223	CF1V3S	CF1V3S	metagenome	256318	CF1	V3	Soil	Commercial	CF1V3S_S8_L001_R1_001.fastq.gz	CF1V3S_S8_L001_R2_001.fastq.gz
SAMN36008224	CF2V1F	CF2V1F	metagenome	256318	CF2	V1	Fecal	Commercial	CF2V1F_S10_L001_R1_001.fastq.gz	CF2V1F_S10_L001_R2_001.fastq.gz
SAMN36008225	CF2V1L	CF2V1L	metagenome	256318	CF2	V1	Litter	Commercial	CF2V1L_S12_L001_R1_001.fastq.gz	CF2V1L_S12_L001_R2_001.fastq.gz
SAMN36008226	CF2V1S	CF2V1S	metagenome	256318	CF2	V1	Soil	Commercial	CF2V1S_S11_L001_R1_001.fastq.gz	CF2V1S_S11_L001_R2_001.fastq.gz
SAMN36008227	CF2V2F	CF2V2F	metagenome	256318	CF2	V2	Fecal	Commercial	CF2V2F_S13_L001_R1_001.fastq.gz	CF2V2F_S13_L001_R2_001.fastq.gz
SAMN36008228	CF2V2L	CF2V2L	metagenome	256318	CF2	V2	Litter	Commercial	CF2V2L_S15_L001_R1_001.fastq.gz	CF2V2L_S15_L001_R2_001.fastq.gz
SAMN36008229	CF2V2S	CF2V2S	metagenome	256318	CF2	V2	Soil	Commercial	CF2V2S_S14_L001_R1_001.fastq.gz	CF2V2S_S14_L001_R2_001.fastq.gz
SAMN36008230	CF2V3F	CF2V3F	metagenome	256318	CF2	V3	Fecal	Commercial	CF2V3F_S16_L001_R1_001.fastq.gz	CF2V3F_S16_L001_R2_001.fastq.gz
SAMN36008231	CF2V3L	CF2V3L	metagenome	256318	CF2	V3	Litter	Commercial	CF2V3L_S18_L001_R1_001.fastq.gz	CF2V3L_S18_L001_R2_001.fastq.gz
SAMN36008232	CF2V3S	CF2V3S	metagenome	256318	CF2	V3	Soil	Commercial	CF2V3S_S17_L001_R1_001.fastq.gz	CF2V3S_S17_L001_R2_001.fastq.gz
SAMN36008233	CF3V1F	CF3V1F	metagenome	256318	CF3	V1	Fecal	Commercial	CF3V1F_S19_L001_R1_001.fastq.gz	CF3V1F_S19_L001_R2_001.fastq.gz
SAMN36008234	CF3V1L	CF3V1L	metagenome	256318	CF3	V1	Litter	Commercial	CF3V1L_S21_L001_R1_001.fastq.gz	CF3V1L_S21_L001_R2_001.fastq.gz
SAMN36008235	CF3V1S	CF3V1S	metagenome	256318	CF3	V1	Soil	Commercial	CF3V1S_S20_L001_R1_001.fastq.gz	CF3V1S_S20_L001_R2_001.fastq.gz
SAMN36008236	CF3V2F	CF3V2F	metagenome	256318	CF3	V2	Fecal	Commercial	CF3V2F_S22_L001_R1_001.fastq.gz	CF3V2F_S22_L001_R2_001.fastq.gz
SAMN36008237	CF3V2L	CF3V2L	metagenome	256318	CF3	V2	Litter	Commercial	CF3V2L_S24_L001_R1_001.fastq.gz	CF3V2L_S24_L001_R2_001.fastq.gz
SAMN36008238	CF3V2S	CF3V2S	metagenome	256318	CF3	V2	Soil	Commercial	CF3V2S_S23_L001_R1_001.fastq.gz	CF3V2S_S23_L001_R2_001.fastq.gz
SAMN36008239	CF3V3F	CF3V3F	metagenome	256318	CF3	V3	Fecal	Commercial	CF3V3F_S25_L001_R1_001.fastq.gz	CF3V3F_S25_L001_R2_001.fastq.gz
SAMN36008240	CF3V3L	CF3V3L	metagenome	256318	CF3	V3	Litter	Commercial	CF3V3L_S27_L001_R1_001.fastq.gz	CF3V3L_S27_L001_R2_001.fastq.gz
SAMN36008241	CF3V3S	CF3V3S	metagenome	256318	CF3	V3	Soil	Commercial	CF3V3S_S26_L001_R1_001.fastq.gz	CF3V3S_S26_L001_R2_001.fastq.gz
SAMN36008242	CF4V1F	CF4V1F	metagenome	256318	CF4	V1	Fecal	Commercial	CF4V1F_S28_L001_R1_001.fastq.gz	CF4V1F_S28_L001_R2_001.fastq.gz
SAMN36008243	CF4V1L	CF4V1L	metagenome	256318	CF4	V1	Litter	Commercial	CF4V1L_S30_L001_R1_001.fastq.gz	CF4V1L_S30_L001_R2_001.fastq.gz
SAMN36008244	CF4V1S	CF4V1S	metagenome	256318	CF4	V1	Soil	Commercial	CF4V1S_S29_L001_R1_001.fastq.gz	CF4V1S_S29_L001_R2_001.fastq.gz
SAMN36008245	CF4V2F	CF4V2F	metagenome	256318	CF4	V2	Fecal	Commercial	CF4V2F_S31_L001_R1_001.fastq.gz	CF4V2F_S31_L001_R2_001.fastq.gz
SAMN36008246	CF4V2L	CF4V2L	metagenome	256318	CF4	V2	Litter	Commercial	CF4V2L_S33_L001_R1_001.fastq.gz	CF4V2L_S33_L001_R2_001.fastq.gz
SAMN36008247	CF4V2S	CF4V2S	metagenome	256318	CF4	V2	Soil	Commercial	CF4V2S_S32_L001_R1_001.fastq.gz	CF4V2S_S32_L001_R2_001.fastq.gz
SAMN36008248	CF4V3F	CF4V3F	metagenome	256318	CF4	V3	Fecal	Commercial	CF4V3F_S34_L001_R1_001.fastq.gz	CF4V3F_S34_L001_R2_001.fastq.gz
SAMN36008249	CF4V3L	CF4V3L	metagenome	256318	CF4	V3	Litter	Commercial	CF4V3L_S36_L001_R1_001.fastq.gz	CF4V3L_S36_L001_R2_001.fastq.gz
SAMN36008250	CF4V3S	CF4V3S	metagenome	256318	CF4	V3	Soil	Commercial	CF4V3S_S35_L001_R1_001.fastq.gz	CF4V3S_S35_L001_R2_001.fastq.gz
SAMN36008251	CF5V1F	CF5V1F	metagenome	256318	CF5	V1	Fecal	Commercial	CF5V1F_S31_L001_R1_001.fastq.gz	CF5V1F_S31_L001_R2_001.fastq.gz
SAMN36008252	CF5V1L	CF5V1L	metagenome	256318	CF5	V1	Litter	Commercial	CF5V1L_S37_L001_R1_001.fastq.gz	CF5V1L_S37_L001_R2_001.fastq.gz
SAMN36008253	CF5V1S	CF5V1S	metagenome	256318	CF5	V1	Soil	Commercial	CF5V1S_S34_L001_R1_001.fastq.gz	CF5V1S_S34_L001_R2_001.fastq.gz
SAMN36008254	CF5V2F	CF5V2F	metagenome	256318	CF5	V2	Fecal	Commercial	CF5V2F_S32_L001_R1_001.fastq.gz	CF5V2F_S32_L001_R2_001.fastq.gz
SAMN36008255	CF5V2L	CF5V2L	metagenome	256318	CF5	V2	Litter	Commercial	CF5V2L_S38_L001_R1_001.fastq.gz	CF5V2L_S38_L001_R2_001.fastq.gz
SAMN36008256	CF5V2S	CF5V2S	metagenome	256318	CF5	V2	Soil	Commercial	CF5V2S_S35_L001_R1_001.fastq.gz	CF5V2S_S35_L001_R2_001.fastq.gz
SAMN36008257	CF5V3F	CF5V3F	metagenome	256318	CF5	V3	Fecal	Commercial	CF5V3F_S33_L001_R1_001.fastq.gz	CF5V3F_S33_L001_R2_001.fastq.gz
SAMN36008258	CF5V3L	CF5V3L	metagenome	256318	CF5	V3	Litter	Commercial	CF5V3L_S39_L001_R1_001.fastq.gz	CF5V3L_S39_L001_R2_001.fastq.gz
SAMN36008259	CF5V3S	CF5V3S	metagenome	256318	CF5	V3	Soil	Commercial	CF5V3S_S36_L001_R1_001.fastq.gz	CF5V3S_S36_L001_R2_001.fastq.gz
SAMN36008260	CF1V1WF	CF1V1WF	metagenome	256318	CF1	V1	Swab_Feeder	Commercial	CF1V1WF_S1_L001_R1_001.fastq.gz	CF1V1WF_S1_L001_R2_001.fastq.gz
SAMN36008261	CF1V1WW	CF1V1WW	metagenome	256318	CF1	V1	Swab_Waterer	Commercial	CF1V1WW_S16_L001_R1_001.fastq.gz	CF1V1WW_S16_L001_R2_001.fastq.gz
SAMN36008262	CF1V2WF	CF1V2WF	metagenome	256318	CF1	V2	Swab_Feeder	Commercial	CF1V2WF_S2_L001_R1_001.fastq.gz	CF1V2WF_S2_L001_R2_001.fastq.gz
SAMN36008263	CF1V2WW	CF1V2WW	metagenome	256318	CF1	V2	Swab_Waterer	Commercial	CF1V2WW_S17_L001_R1_001.fastq.gz	CF1V2WW_S17_L001_R2_001.fastq.gz
SAMN36008264	CF1V3WF	CF1V3WF	metagenome	256318	CF1	V3	Swab_Feeder	Commercial	CF1V3WF_S3_L001_R1_001.fastq.gz	CF1V3WF_S3_L001_R2_001.fastq.gz
SAMN36008265	CF1V3WW	CF1V3WW	metagenome	256318	CF1	V3	Swab_Waterer	Commercial	CF1V3WW_S18_L001_R1_001.fastq.gz	CF1V3WW_S18_L001_R2_001.fastq.gz
SAMN36008266	CF2V1WF	CF2V1WF	metagenome	256318	CF2	V1	Swab_Feeder	Commercial	CF2V1WF_S4_L001_R1_001.fastq.gz	CF2V1WF_S4_L001_R2_001.fastq.gz
SAMN36008267	CF2V1WW	CF2V1WW	metagenome	256318	CF2	V1	Swab_Waterer	Commercial	CF2V1WW_S19_L001_R1_001.fastq.gz	CF2V1WW_S19_L001_R2_001.fastq.gz
SAMN36008268	CF2V2WF	CF2V2WF	metagenome	256318	CF2	V2	Swab_Feeder	Commercial	CF2V2WF_S5_L001_R1_001.fastq.gz	CF2V2WF_S5_L001_R2_001.fastq.gz
SAMN36008269	CF2V2WW	CF2V2WW	metagenome	256318	CF2	V2	Swab_Waterer	Commercial	CF2V2WW_S20_L001_R1_001.fastq.gz	CF2V2WW_S20_L001_R2_001.fastq.gz
SAMN36008270	CF2V3WF	CF2V3WF	metagenome	256318	CF2	V3	Swab_Feeder	Commercial	CF2V3WF_S6_L001_R1_001.fastq.gz	CF2V3WF_S6_L001_R2_001.fastq.gz
SAMN36008271	CF2V3WW	CF2V3WW	metagenome	256318	CF2	V3	Swab_Waterer	Commercial	CF2V3WW_S21_L001_R1_001.fastq.gz	CF2V3WW_S21_L001_R2_001.fastq.gz
SAMN36008272	CF3V1WF	CF3V1WF	metagenome	256318	CF3	V1	Swab_Feeder	Commercial	CF3V1WF_S7_L001_R1_001.fastq.gz	CF3V1WF_S7_L001_R2_001.fastq.gz
SAMN36008273	CF3V1WW	CF3V1WW	metagenome	256318	CF3	V1	Swab_Waterer	Commercial	CF3V1WW_S22_L001_R1_001.fastq.gz	CF3V1WW_S22_L001_R2_001.fastq.gz
SAMN36008274	CF3V2WF	CF3V2WF	metagenome	256318	CF3	V2	Swab_Feeder	Commercial	CF3V2WF_S8_L001_R1_001.fastq.gz	CF3V2WF_S8_L001_R2_001.fastq.gz
SAMN36008275	CF3V2WW	CF3V2WW	metagenome	256318	CF3	V2	Swab_Waterer	Commercial	CF3V2WW_S23_L001_R1_001.fastq.gz	CF3V2WW_S23_L001_R2_001.fastq.gz
SAMN36008276	CF3V3WF	CF3V3WF	metagenome	256318	CF3	V3	Swab_Feeder	Commercial	CF3V3WF_S9_L001_R1_001.fastq.gz	CF3V3WF_S9_L001_R2_001.fastq.gz
SAMN36008277	CF3V3WW	CF3V3WW	metagenome	256318	CF3	V3	Swab_Waterer	Commercial	CF3V3WW_S24_L001_R1_001.fastq.gz	CF3V3WW_S24_L001_R2_001.fastq.gz
SAMN36008278	CF4V1WF	CF4V1WF	metagenome	256318	CF4	V1	Swab_Feeder	Commercial	CF4V1WF_S10_L001_R1_001.fastq.gz	CF4V1WF_S10_L001_R2_001.fastq.gz
SAMN36008279	CF4V1WW	CF4V1WW	metagenome	256318	CF4	V1	Swab_Waterer	Commercial	CF4V1WW_S25_L001_R1_001.fastq.gz	CF4V1WW_S25_L001_R2_001.fastq.gz
SAMN36008280	CF4V2WF	CF4V2WF	metagenome	256318	CF4	V2	Swab_Feeder	Commercial	CF4V2WF_S11_L001_R1_001.fastq.gz	CF4V2WF_S11_L001_R2_001.fastq.gz
SAMN36008281	CF4V2WW	CF4V2WW	metagenome	256318	CF4	V2	Swab_Waterer	Commercial	CF4V2WW_S26_L001_R1_001.fastq.gz	CF4V2WW_S26_L001_R2_001.fastq.gz
SAMN36008282	CF4V3WF	CF4V3WF	metagenome	256318	CF4	V3	Swab_Feeder	Commercial	CF4V3WF_S12_L001_R1_001.fastq.gz	CF4V3WF_S12_L001_R2_001.fastq.gz
SAMN36008283	CF4V3WW	CF4V3WW	metagenome	256318	CF4	V3	Swab_Waterer	Commercial	CF4V3WW_S27_L001_R1_001.fastq.gz	CF4V3WW_S27_L001_R2_001.fastq.gz
SAMN36008284	CF5V1WF	CF5V1WF	metagenome	256318	CF5	V1	Swab_Feeder	Commercial	CF5V1WF_S13_L001_R1_001.fastq.gz	CF5V1WF_S13_L001_R2_001.fastq.gz
SAMN36008285	CF5V1WW	CF5V1WW	metagenome	256318	CF5	V1	Swab_Waterer	Commercial	CF5V1WW_S28_L001_R1_001.fastq.gz	CF5V1WW_S28_L001_R2_001.fastq.gz
SAMN36008286	CF5V2WF	CF5V2WF	metagenome	256318	CF5	V2	Swab_Feeder	Commercial	CF5V2WF_S14_L001_R1_001.fastq.gz	CF5V2WF_S14_L001_R2_001.fastq.gz
SAMN36008287	CF5V2WW	CF5V2WW	metagenome	256318	CF5	V2	Swab_Waterer	Commercial	CF5V2WW_S29_L001_R1_001.fastq.gz	CF5V2WW_S29_L001_R2_001.fastq.gz
SAMN36008288	CF5V3WF	CF5V3WF	metagenome	256318	CF5	V3	Swab_Feeder	Commercial	CF5V3WF_S15_L001_R1_001.fastq.gz	CF5V3WF_S15_L001_R2_001.fastq.gz
SAMN36008289	CF5V3WW	CF5V3WW	metagenome	256318	CF5	V3	Swab_Waterer	Commercial	CF5V3WW_S30_L001_R1_001.fastq.gz	CF5V3WW_S30_L001_R2_001.fastq.gz
SAMN36008290	PF1V1F	PF1V1F	metagenome	256318	PF1	V1	Fecal	Backyard	PF1V1F_S1_L001_R1_001.fastq.gz	PF1V1F_S1_L001_R2_001.fastq.gz
SAMN36008291	PF1V1L	PF1V1L	metagenome	256318	PF1	V1	Litter	Backyard	PF1V1L_S31_L001_R1_001.fastq.gz	PF1V1L_S31_L001_R2_001.fastq.gz
SAMN36008292	PF1V1S	PF1V1S	metagenome	256318	PF1	V1	Soil	Backyard	PF1V1S_S16_L001_R1_001.fastq.gz	PF1V1S_S16_L001_R2_001.fastq.gz
SAMN36008293	PF1V2F	PF1V2F	metagenome	256318	PF1	V2	Fecal	Backyard	PF1V2F_S2_L001_R1_001.fastq.gz	PF1V2F_S2_L001_R2_001.fastq.gz
SAMN36008294	PF1V2L	PF1V2L	metagenome	256318	PF1	V2	Litter	Backyard	PF1V2L_S32_L001_R1_001.fastq.gz	PF1V2L_S32_L001_R2_001.fastq.gz
SAMN36008295	PF1V2S	PF1V2S	metagenome	256318	PF1	V2	Soil	Backyard	PF1V2S_S17_L001_R1_001.fastq.gz	PF1V2S_S17_L001_R2_001.fastq.gz
SAMN36008296	PF1V3F	PF1V3F	metagenome	256318	PF1	V3	Fecal	Backyard	PF1V3F_S3_L001_R1_001.fastq.gz	PF1V3F_S3_L001_R2_001.fastq.gz
SAMN36008297	PF1V3L	PF1V3L	metagenome	256318	PF1	V3	Litter	Backyard	PF1V3L_S33_L001_R1_001.fastq.gz	PF1V3L_S33_L001_R2_001.fastq.gz
SAMN36008298	PF1V3S	PF1V3S	metagenome	256318	PF1	V3	Soil	Backyard	PF1V3S_S18_L001_R1_001.fastq.gz	PF1V3S_S18_L001_R2_001.fastq.gz
SAMN36008299	PF2V1F	PF2V1F	metagenome	256318	PF2	V1	Fecal	Backyard	PF2V1F_S4_L001_R1_001.fastq.gz	PF2V1F_S4_L001_R2_001.fastq.gz
SAMN36008300	PF2V1L	PF2V1L	metagenome	256318	PF2	V1	Litter	Backyard	PF2V1L_S34_L001_R1_001.fastq.gz	PF2V1L_S34_L001_R2_001.fastq.gz
SAMN36008301	PF2V1S	PF2V1S	metagenome	256318	PF2	V1	Soil	Backyard	PF2V1S_S19_L001_R1_001.fastq.gz	PF2V1S_S19_L001_R2_001.fastq.gz
SAMN36008302	PF2V2F	PF2V2F	metagenome	256318	PF2	V2	Fecal	Backyard	PF2V2F_S5_L001_R1_001.fastq.gz	PF2V2F_S5_L001_R2_001.fastq.gz
SAMN36008303	PF2V2L	PF2V2L	metagenome	256318	PF2	V2	Litter	Backyard	PF2V2L_S35_L001_R1_001.fastq.gz	PF2V2L_S35_L001_R2_001.fastq.gz
SAMN36008304	PF2V2S	PF2V2S	metagenome	256318	PF2	V2	Soil	Backyard	PF2V2S_S20_L001_R1_001.fastq.gz	PF2V2S_S20_L001_R2_001.fastq.gz
SAMN36008305	PF2V3F	PF2V3F	metagenome	256318	PF2	V3	Fecal	Backyard	PF2V3F_S6_L001_R1_001.fastq.gz	PF2V3F_S6_L001_R2_001.fastq.gz
SAMN36008306	PF2V3L	PF2V3L	metagenome	256318	PF2	V3	Litter	Backyard	PF2V3L_S36_L001_R1_001.fastq.gz	PF2V3L_S36_L001_R2_001.fastq.gz
SAMN36008307	PF2V3S	PF2V3S	metagenome	256318	PF2	V3	Soil	Backyard	PF2V3S_S21_L001_R1_001.fastq.gz	PF2V3S_S21_L001_R2_001.fastq.gz
SAMN36008308	PF3V1F	PF3V1F	metagenome	256318	PF3	V1	Fecal	Backyard	PF3V1F_S7_L001_R1_001.fastq.gz	PF3V1F_S7_L001_R2_001.fastq.gz
SAMN36008309	PF3V1L	PF3V1L	metagenome	256318	PF3	V1	Litter	Backyard	PF3V1L_S37_L001_R1_001.fastq.gz	PF3V1L_S37_L001_R2_001.fastq.gz
SAMN36008310	PF3V1S	PF3V1S	metagenome	256318	PF3	V1	Soil	Backyard	PF3V1S_S22_L001_R1_001.fastq.gz	PF3V1S_S22_L001_R2_001.fastq.gz
SAMN36008311	PF3V2F	PF3V2F	metagenome	256318	PF3	V2	Fecal	Backyard	PF3V2F_S8_L001_R1_001.fastq.gz	PF3V2F_S8_L001_R2_001.fastq.gz
SAMN36008312	PF3V2L	PF3V2L	metagenome	256318	PF3	V2	Litter	Backyard	PF3V2L_S38_L001_R1_001.fastq.gz	PF3V2L_S38_L001_R2_001.fastq.gz
SAMN36008313	PF3V2S	PF3V2S	metagenome	256318	PF3	V2	Soil	Backyard	PF3V2S_S23_L001_R1_001.fastq.gz	PF3V2S_S23_L001_R2_001.fastq.gz
SAMN36008314	PF3V3F	PF3V3F	metagenome	256318	PF3	V3	Fecal	Backyard	PF3V3F_S9_L001_R1_001.fastq.gz	PF3V3F_S9_L001_R2_001.fastq.gz
SAMN36008315	PF3V3L	PF3V3L	metagenome	256318	PF3	V3	Litter	Backyard	PF3V3L_S39_L001_R1_001.fastq.gz	PF3V3L_S39_L001_R2_001.fastq.gz
SAMN36008316	PF3V3S	PF3V3S	metagenome	256318	PF3	V3	Soil	Backyard	PF3V3S_S24_L001_R1_001.fastq.gz	PF3V3S_S24_L001_R2_001.fastq.gz
SAMN36008317	PF4V1F	PF4V1F	metagenome	256318	PF4	V1	Fecal	Backyard	PF4V1F_S10_L001_R1_001.fastq.gz	PF4V1F_S10_L001_R2_001.fastq.gz
SAMN36008318	PF4V1L	PF4V1L	metagenome	256318	PF4	V1	Litter	Backyard	PF4V1L_S40_L001_R1_001.fastq.gz	PF4V1L_S40_L001_R2_001.fastq.gz
SAMN36008319	PF4V1S	PF4V1S	metagenome	256318	PF4	V1	Soil	Backyard	PF4V1S_S25_L001_R1_001.fastq.gz	PF4V1S_S25_L001_R2_001.fastq.gz
SAMN36008320	PF4V2F	PF4V2F	metagenome	256318	PF4	V2	Fecal	Backyard	PF4V2F_S11_L001_R1_001.fastq.gz	PF4V2F_S11_L001_R2_001.fastq.gz
SAMN36008321	PF4V2L	PF4V2L	metagenome	256318	PF4	V2	Litter	Backyard	PF4V2L_S41_L001_R1_001.fastq.gz	PF4V2L_S41_L001_R2_001.fastq.gz
SAMN36008322	PF4V2S	PF4V2S	metagenome	256318	PF4	V2	Soil	Backyard	PF4V2S_S26_L001_R1_001.fastq.gz	PF4V2S_S26_L001_R2_001.fastq.gz
SAMN36008323	PF4V3F	PF4V3F	metagenome	256318	PF4	V3	Fecal	Backyard	PF4V3F_S12_L001_R1_001.fastq.gz	PF4V3F_S12_L001_R2_001.fastq.gz
SAMN36008324	PF4V3L	PF4V3L	metagenome	256318	PF4	V3	Litter	Backyard	PF4V3L_S42_L001_R1_001.fastq.gz	PF4V3L_S42_L001_R2_001.fastq.gz
SAMN36008325	PF4V3S	PF4V3S	metagenome	256318	PF4	V3	Soil	Backyard	PF4V3S_S27_L001_R1_001.fastq.gz	PF4V3S_S27_L001_R2_001.fastq.gz
SAMN36008326	PF5V1F	PF5V1F	metagenome	256318	PF5	V1	Fecal	Backyard	PF5V1F_S13_L001_R1_001.fastq.gz	PF5V1F_S13_L001_R2_001.fastq.gz
SAMN36008327	PF5V1L	PF5V1L	metagenome	256318	PF5	V1	Litter	Backyard	PF5V1L_S43_L001_R1_001.fastq.gz	PF5V1L_S43_L001_R2_001.fastq.gz
SAMN36008328	PF5V1S	PF5V1S	metagenome	256318	PF5	V1	Soil	Backyard	PF5V1S_S28_L001_R1_001.fastq.gz	PF5V1S_S28_L001_R2_001.fastq.gz
SAMN36008329	PF5V2F	PF5V2F	metagenome	256318	PF5	V2	Fecal	Backyard	PF5V2F_S14_L001_R1_001.fastq.gz	PF5V2F_S14_L001_R2_001.fastq.gz
SAMN36008330	PF5V2L	PF5V2L	metagenome	256318	PF5	V2	Litter	Backyard	PF5V2L_S44_L001_R1_001.fastq.gz	PF5V2L_S44_L001_R2_001.fastq.gz
SAMN36008331	PF5V2S	PF5V2S	metagenome	256318	PF5	V2	Soil	Backyard	PF5V2S_S29_L001_R1_001.fastq.gz	PF5V2S_S29_L001_R2_001.fastq.gz
SAMN36008332	PF5V3F	PF5V3F	metagenome	256318	PF5	V3	Fecal	Backyard	PF5V3F_S15_L001_R1_001.fastq.gz	PF5V3F_S15_L001_R2_001.fastq.gz
SAMN36008333	PF5V3L	PF5V3L	metagenome	256318	PF5	V3	Litter	Backyard	PF5V3L_S45_L001_R1_001.fastq.gz	PF5V3L_S45_L001_R2_001.fastq.gz
SAMN36008334	PF5V3S	PF5V3S	metagenome	256318	PF5	V3	Soil	Backyard	PF5V3S_S30_L001_R1_001.fastq.gz	PF5V3S_S30_L001_R2_001.fastq.gz
SAMN36008335	PF1V1WF	PF1V1WF	metagenome	256318	PF1	V1	Swab_Feeder	Backyard	PF1V1WF_S1_L001_R1_001.fastq.gz	PF1V1WF_S1_L001_R2_001.fastq.gz
SAMN36008336	PF1V1WW	PF1V1WW	metagenome	256318	PF1	V1	Swab_Waterer	Backyard	PF1V1WW_S4_L001_R1_001.fastq.gz	PF1V1WW_S4_L001_R2_001.fastq.gz
SAMN36008337	PF1V2WF	PF1V2WF	metagenome	256318	PF1	V2	Swab_Feeder	Backyard	PF1V2WF_S2_L001_R1_001.fastq.gz	PF1V2WF_S2_L001_R2_001.fastq.gz
SAMN36008338	PF1V2WW	PF1V2WW	metagenome	256318	PF1	V2	Swab_Waterer	Backyard	PF1V2WW_S5_L001_R1_001.fastq.gz	PF1V2WW_S5_L001_R2_001.fastq.gz
SAMN36008339	PF1V3WF	PF1V3WF	metagenome	256318	PF1	V3	Swab_Feeder	Backyard	PF1V3WF_S3_L001_R1_001.fastq.gz	PF1V3WF_S3_L001_R2_001.fastq.gz
SAMN36008340	PF1V3WW	PF1V3WW	metagenome	256318	PF1	V3	Swab_Waterer	Backyard	PF1V3WW_S6_L001_R1_001.fastq.gz	PF1V3WW_S6_L001_R2_001.fastq.gz
SAMN36008341	PF2V1WF	PF2V1WF	metagenome	256318	PF2	V1	Swab_Feeder	Backyard	PF2V1WF_S7_L001_R1_001.fastq.gz	PF2V1WF_S7_L001_R2_001.fastq.gz
SAMN36008342	PF2V1WW	PF2V1WW	metagenome	256318	PF2	V1	Swab_Waterer	Backyard	PF2V1WW_S10_L001_R1_001.fastq.gz	PF2V1WW_S10_L001_R2_001.fastq.gz
SAMN36008343	PF2V2WF	PF2V2WF	metagenome	256318	PF2	V2	Swab_Feeder	Backyard	PF2V2WF_S8_L001_R1_001.fastq.gz	PF2V2WF_S8_L001_R2_001.fastq.gz
SAMN36008344	PF2V2WW	PF2V2WW	metagenome	256318	PF2	V2	Swab_Waterer	Backyard	PF2V2WW_S11_L001_R1_001.fastq.gz	PF2V2WW_S11_L001_R2_001.fastq.gz
SAMN36008345	PF2V3WF	PF2V3WF	metagenome	256318	PF2	V3	Swab_Feeder	Backyard	PF2V3WF_S9_L001_R1_001.fastq.gz	PF2V3WF_S9_L001_R2_001.fastq.gz
SAMN36008346	PF2V3WW	PF2V3WW	metagenome	256318	PF2	V3	Swab_Waterer	Backyard	PF2V3WW_S12_L001_R1_001.fastq.gz	PF2V3WW_S12_L001_R2_001.fastq.gz
SAMN36008347	PF3V1WF	PF3V1WF	metagenome	256318	PF3	V1	Swab_Feeder	Backyard	PF3V1WF_S13_L001_R1_001.fastq.gz	PF3V1WF_S13_L001_R2_001.fastq.gz
SAMN36008348	PF3V1WW	PF3V1WW	metagenome	256318	PF3	V1	Swab_Waterer	Backyard	PF3V1WW_S16_L001_R1_001.fastq.gz	PF3V1WW_S16_L001_R2_001.fastq.gz
SAMN36008349	PF3V2WF	PF3V2WF	metagenome	256318	PF3	V2	Swab_Feeder	Backyard	PF3V2WF_S14_L001_R1_001.fastq.gz	PF3V2WF_S14_L001_R2_001.fastq.gz
SAMN36008350	PF3V2WW	PF3V2WW	metagenome	256318	PF3	V2	Swab_Waterer	Backyard	PF3V2WW_S17_L001_R1_001.fastq.gz	PF3V2WW_S17_L001_R2_001.fastq.gz
SAMN36008351	PF3V3WF	PF3V3WF	metagenome	256318	PF3	V3	Swab_Feeder	Backyard	PF3V3WF_S15_L001_R1_001.fastq.gz	PF3V3WF_S15_L001_R2_001.fastq.gz
SAMN36008352	PF3V3WW	PF3V3WW	metagenome	256318	PF3	V3	Swab_Waterer	Backyard	PF3V3WW_S18_L001_R1_001.fastq.gz	PF3V3WW_S18_L001_R2_001.fastq.gz
SAMN36008353	PF4V1WF	PF4V1WF	metagenome	256318	PF4	V1	Swab_Feeder	Backyard	PF4V1WF_S19_L001_R1_001.fastq.gz	PF4V1WF_S19_L001_R2_001.fastq.gz
SAMN36008354	PF4V1WW	PF4V1WW	metagenome	256318	PF4	V1	Swab_Waterer	Backyard	PF4V1WW_S22_L001_R1_001.fastq.gz	PF4V1WW_S22_L001_R2_001.fastq.gz
SAMN36008355	PF4V2WF	PF4V2WF	metagenome	256318	PF4	V2	Swab_Feeder	Backyard	PF4V2WF_S20_L001_R1_001.fastq.gz	PF4V2WF_S20_L001_R2_001.fastq.gz
SAMN36008356	PF4V2WW	PF4V2WW	metagenome	256318	PF4	V2	Swab_Waterer	Backyard	PF4V2WW_S23_L001_R1_001.fastq.gz	PF4V2WW_S23_L001_R2_001.fastq.gz
SAMN36008357	PF4V3WF	PF4V3WF	metagenome	256318	PF4	V3	Swab_Feeder	Backyard	PF4V3WF_S21_L001_R1_001.fastq.gz	PF4V3WF_S21_L001_R2_001.fastq.gz
SAMN36008358	PF4V3WW	PF4V3WW	metagenome	256318	PF4	V3	Swab_Waterer	Backyard	PF4V3WW_S24_L001_R1_001.fastq.gz	PF4V3WW_S24_L001_R2_001.fastq.gz
SAMN36008359	PF5V1WF	PF5V1WF	metagenome	256318	PF5	V1	Swab_Feeder	Backyard	PF5V1WF_S25_L001_R1_001.fastq.gz	PF5V1WF_S25_L001_R2_001.fastq.gz
SAMN36008360	PF5V1WW	PF5V1WW	metagenome	256318	PF5	V1	Swab_Waterer	Backyard	PF5V1WW_S28_L001_R1_001.fastq.gz	PF5V1WW_S28_L001_R2_001.fastq.gz
SAMN36008361	PF5V2WF	PF5V2WF	metagenome	256318	PF5	V2	Swab_Feeder	Backyard	PF5V2WF_S26_L001_R1_001.fastq.gz	PF5V2WF_S26_L001_R2_001.fastq.gz
SAMN36008362	PF5V2WW	PF5V2WW	metagenome	256318	PF5	V2	Swab_Waterer	Backyard	PF5V2WW_S29_L001_R1_001.fastq.gz	PF5V2WW_S29_L001_R2_001.fastq.gz
SAMN36008363	PF5V3WF	PF5V3WF	metagenome	256318	PF5	V3	Swab_Feeder	Backyard	PF5V3WF_S27_L001_R1_001.fastq.gz	PF5V3WF_S27_L001_R2_001.fastq.gz
SAMN36008364	PF5V3WW	PF5V3WW	metagenome	256318	PF5	V3	Swab_Waterer	Backyard	PF5V3WW_S30_L001_R1_001.fastq.gz	PF5V3WW_S30_L001_R2_001.fastq.gz
